# Supplementary material for: Pilot safety evaluation of doxorubicin chemotherapy combined with non-specific immunotherapy (Immunocidin®) for canine splenic hemangiosarcoma
Source: PLoS One. 2022 Dec 22;17(12):e0279594. doi: 10.1371/journal.pone.0279594 (PMC9778498; doi:10.1371/journal.pone.0279594)
Supplement: S1 Data — (CSV) [file pone.0279594.s001.csv]

record_id	date_of_birth	breed	gender	spayed_or_neutered	weight_kg	splenectomy	stop	histo_hsa	stop1	distant_mets	stop2	ecog	stop3	other_diseases	diagnoses	other_meds	concu_malig	stop4	chemo_prior	stop5	imm_ther_prior	stop6	basic_patient_information_complete	date	pres_comp	results	staging___1	staging___2	staging___3	staging___4	staging___5	staging___6	staging___7	staging___8	bw_results	cxr	aus	echo	ct	diagnosis_information_complete	confirm	treat	randomization_complete	temp	pulse	resp	bp	pretreatment_1_evaluation_complete	date_1
1	8/1/10	collie Mix	1	1	29.1	1		1		0		0		0		None at this time	0		0		0		2	2/7/19	Lethargy, anorexia, anemia. Peritoneal effusion and splenic mass. Went to ER and found to have hemoabdomen.	[document]	1	1	0	0	1	1	0	0	[document]	[document]	[document]			2	1	2	2	101.9	120	40	142	2	3/5/19
2	6/14/07	Labrador Retreiver	1	1	40	1		1		0		0		1	Arrhythmia developed post-splenectomy being managed with Sotalol. Underlying cardiac function WNL and Fractional shortening 32%	Sotalol 120mg tablets (1/2 tab BID) Pimobendan 5mg tablets (2 tabs BID) Glucosamine supplementation	0		0		0		2	2/25/19	Charlie went outside and ate breakfast like normal. When he came back inside, he seemed weak and didn't want to stand up. He was also very pale.	[document]	1	1	0	0	1	1	1	0	[document]	[document]	[document]	[document]		2	1	2	2	101.4	80	88	150	2	3/5/19
3	10/5/11	Mixed Breed/Poodle	2	2	30.5	1		1		0		0		0		1. Cisapride 2. Entyce 3. Cerenia 4. Metronidazole	0		0		0		2	2/23/19	Presented to the ISU emergency service free 24-hour history of lethargy and abdominal pain.		1	1	0	0	1	0	1	0						2			0	101.9	80	24	170	2	3/11/19
4	6/1/08	shepherd mix	2	2	26	1		1		0		0		0		no current medications	0		0		0		2	5/6/19	Patient presented to rdvm on 5/3/19 for not eating breakfast, hind limb weakness, and a painful abdomen. CBC/Chem/UA, Abdominal radiographs revealing a large mass, and 2-view chest radiographs were performed. Patient was referred to VCA WLA for ultrasound and a splenectomy was performed same day. Histopath submitted 5/3/19.	[document]	1	1	1	0	1	1	0	0	[document]	[document]	[document]			2	1		2	101.5	100	90	118	2	5/23/19
5	8/15/09	Terrier, Wheaten	1	1	16kg	1		1		0		0		0		none	0		0		0		2	5/20/19	Suspect seizure at home, vomiting, lethargy	[document]	1	1	0	0	1	1	1	0	[document]	[document]	[document]	[document]		2	1		2	100.8	110	28	120	2	6/12/19
6	6/1/09	Labrador	2	2	26.6	1		1		0		0		1	Epilepsy	Zonisamide BID	0		0		0		2	6/10/19	Lethargy, anorexic, pu/pd, not walking	[document]	1	1	0	0	1	0	0	0		[document]				2	1		1	101.2	100	40	140	2	6/27/19
7	7/22/09	Great Pyrenees mix	1	1	42.5 kg	1		1		0		0		0		none currently. Had physiologic DexSP (0.8mg) given q24h x3d (July 7,8,9)	0		0		0		2	7/18/19	intermittent weakness, anorexia, lethargy VCA Old Canal records attached in bloodwork tab, VCA Cheshire records attached in AUS tab, plan to upload CXR images later	[document]	1	1	0	0	1	1	0	0	[document]	[document]	[document]			2	1	1	2	102.2	96	36	146	2	7/29/19
8	8/5/10	Golden Retriever	2	2	23.2	1		1		0		0		0		Currently no medications	0		0		0		2	7/20/19	Weak, stumbling. Hemoabdomen	[document]	1	1	0	0	1	0	0	0	[document]	[document]				2	1	1	2	103.1	100	88	110	2	7/31/19
9	1/8/09	Labrador Retriever	1	1	40.3	1		1		0		0		0		None	0		0		0		2	7/16/19	Acute lethargy and panting	[document]	1	1	0	0	1	0	0	0	[document]	[document]				2	1		2	103	120	24	120	2	8/16/19
10	8/17/11	Irish Setter	1	1	31.5	1		1		0		0		0		none	0		0		0		2	7/30/19	Hemoabdomen with rutured splenic mass; weakness and poor appetite	[document]	1	1	0	0	1	1	0	0	[document]	[document]	[document]			2	1		2	101.6	96	32	158	2	8/17/19
11	8/1/01	Boxer	1	1	28.9	1		1		0		0		1	Vacuolar changes to liver on biopsy (not clinically significant for patient)	No medications at this time	0		0		0		2	8/18/19	7/30/19 with the complaint of inappetance and lethargy. Blood work was performed which revealed elevated LIPA (2432), MCV (95.3), MCHC (39.4) and low RBC (2.78), HCT (26.5), HGB (10.4), EOS (60) and PLT (73k). Scout presented on 8/17/19 with the complaint of continued lethargy and pale gums. Physical exam showed respiratory distress, white/tacky MMs, tachycardia, tachypenia, dyspnea and an abdomi…	[document]	1	1	0	0	1	1	0	0	[document]	[document]	[document]			2	1		0	100.4	130	32	135	2	9/5/19
12	1/1/08	Labrador Retriever	1	3	36.6	1		1		0		0		0			1		0		0		2	9/7/19	lethargy, distended abdomen, pale MM, acute hemoabdomen.	[document]	1	1	0	0	1	1	0	0	[document]	[document]	[document]			2	1		2	101.3	124	42	110	2	10/9/19
13	5/4/07	Goldendoodle	2	2	23.5 kg	1		1		1	Hepatic metastasis histologically confirmed	0		0		gabapentin 300mg PO q8h trazodone 50-100mg PO q8h prn - only used the day she came home from Sx turkey tail supplement - generic brand given a couple days last week but has been discontinued since	0		0		0		2	11/4/19	11/4/19 presented to PM ER for lethargy and pale gums. Abdominal fluid wave present on PE. Splenic mass and hemoabdomen confirmed. pRBC transfusion administered. Emergency splenectomy and liver biopsy performed (10x10cm ruptured splenic mass confirmed, numerous raised hepatic nodules). Postop VPCs with runs of accelerated idioventricular rhythm occurred. Discharged 11/6/19	[document]	1	1	0	0	1	1	0	0	[document]	[document]	[document]			2			2	102.4	150	32	120	2	11/14/19
14	9/2/11	Golden Retriever	1	1	37.2	1		1		0		0		0		Dasuquin	0		0		0		2	12/6/19	P presented for wellness exam 11/1/19. Senior bloodwork revealed borderline kidney values, o wanted to pursue AUS for screening prior to NSAID use for arthritis. Large mass was noted on spleen; splenectomy performed 12/2/19.	[document]	1	1	1	0	1	1	0	0	[document]	[document]	[document]			2	1		2	101.5	120	9999	155	2	12/23/19
15	9/24/10	Lab	2	2	22.7	1		1		0		0		0		Frontline, Heartgard	0		0		0		2	12/18/19	Presented to ISU Emergency and Critical Care for a painful abdomen. Summit's clinical signs have been intermittent over the past month but she was very painful when the owners touched her abdomen this morning. She was also lethargic this morning and did not want to eat when initially offered food. She went to her primary veterinarian this afternoon and the primary veterinarian identified a crania…		1	1	1	0	1	0	0	0						2	1		2	102.3	150	50	130	2	12/30/19
16	2/19/16	Hound X	2	2	23.18	1		1		0		0		0			0		0		0		2	2/7/20	Lethargic, pale MM, decreased appetite,	[document]	1	1	0	0	1	1	0	0	[document]	[document]	[document]			2			0	101.5	120	40	118	2	3/2/20
17	8/16/12	boxer	2	2	22	1		1		0		0		0		None	0		0		0		2	3/19/20	Incidental finding of anemia on annual wellness senior lab work. Recheck few days later revealed progressive anemia.	[document]	1	1	0	0	1	1	1	0	[document]	[document]	[document]	[document]		2			2	101.7	140	35	90	2	4/29/20
18	11/3/07	Mini Schnauzer	1	1	8	1		1		1	Liver	0		1	Grade IV/VI Left systolic heart murmur	Gabapentin Trazodone Pimobendan Enalapril	0		0		0		2	11/3/20	Lethargy and non-traumatic hemoabdomen .		1	1	1	0	1	0	1	0						2			2	99.7	120	25	175	2	11/19/20
[truncated: 1,151 more columns]
